# Supplementary material for: Conformal sublobar electroresection with volume optimization achieves greater parenchymal preservation than stapler in wedge resection: a volumetric analysis
Source: Front Oncol. 2025 Oct 27;15:1657405. doi: 10.3389/fonc.2025.1657405 (PMC12597738; doi:10.3389/fonc.2025.1657405)
Supplement: Supplementary file 3 [file Table1.xlsx]

## Sheet: Sheet1
Variable	VIF	1/VIF
diath	4.06	0.246366
len	3.19	0.313277
opt	1.64	0.609211
sex	1.36	0.735075
comoryn	1.3	0.770217
age	1.28	0.781411
date	1.23	0.811304
smok	1.23	0.812351
loc	1.16	0.861738
Mean VIF	1.83
