# Supplementary material for: Conformal sublobar electroresection with volume optimization achieves greater parenchymal preservation than stapler in wedge resection: a volumetric analysis
Source: Front Oncol. 2025 Oct 27;15:1657405. doi: 10.3389/fonc.2025.1657405 (PMC12597738; doi:10.3389/fonc.2025.1657405)
Supplement: Supplementary file 4 [file Table2.xlsx]

## Sheet: Sheet1
Linear regression on Operative Time Consumption by XN with date
opt	Coef.	Std. Err.	t	P>t	[95% Conf. Interval]
day_since_first	-0.043833	0.0290587	-1.51	0.142	-0.103099	0.0154326
_cons	138.97	5.43627	25.56	0	127.883	150.058
